# Supplementary material for: Are we close to defining a metabolomic signature of human obesity? A systematic review of metabolomics studies
Source: Metabolomics. 2019 Jun 13;15(6):93. doi: 10.1007/s11306-019-1553-y (PMC6565659; doi:10.1007/s11306-019-1553-y)
Supplement: Supplementary file 1 — Supplementary material 1 (XLSX 21 kb) [file 11306_2019_1553_MOESM1_ESM.xlsx]

## Sheet: Block 1
SUPPLEMENTAL TABLE 1. QUADOMICS EVALUATION FOR STUDIES DESIGNED TO DETERMINE THE METABOLIC SIGNATURE OF OBESITY (BLOCK 1)
AUTHOR (YEAR)	Butte et al. (2015)	Kim et al. (2010)	Xie et al. (2014)	Hanzu et al. (2014)	Zhao et al. (2016)	Foerster et al. (2017)	Wahl et al. (2012)	Gawlik et al. (2016)	Newgard et al. (2009)	Baker et al. (2015)	Kraus et al. (2016)	Ho et al. (2016)	Haufe et al. (2016)	Stroeve et al. (2016)	Tulipani et al. (2016)	Cho et al. (2017)	Fattuoni et al. (2018)	Ruebel et al. (2019)	Houttu et al. (2018)	Sorrow et al. (2019)	Bagheri et al. (2019)	Cirulli et al. (2019)	Yu et al.(2018)	Marco-Ramell et al. (2018)	Piening et al. (2018)	Feldman et al. (2019)	Maltais-Payette et al. (2018)	Carayol et al. (2017)	Bagheri et al. (2018)	Wang et al. (2018)
Item
1. Were selection criteria clearly described?	Yes	Yes	Yes	Yes	Yes	Yes	Yes	Yes	Yes	Yes	Yes	Yes	Yes	Yes	Yes	Yes	Yes	Yes	Yes	Yes	Yes	Yes	Yes	Yes	Yes	Yes	Yes	Yes	Yes	Yes
3. Was the type of sample fully described?	Yes	Yes	Yes	Yes	Yes	Yes	Yes	Yes	Yes	Yes	Yes	Yes	Yes	Yes	Yes	Yes	Yes	Yes	Yes	Yes	Yes	Yes	Yes	Yes	Yes	Yes	Yes	Yes	Yes	Yes
4. Were the procedures and timing of biological sample collection with respect to clinical factors described with enough detail?	Yes	Yes	Yes	Yes	Yes	Yes	Yes	Yes	Yes	Yes	Yes	Yes	Yes	Yes	Yes	Yes	Yes	Yes	Yes	Yes	Yes	Yes	Yes	Yes	Yes	Yes	Yes	Yes	Yes	Yes
4.1. Clinical and physiological factors	Yes	Yes	Yes	Yes	Yes	Yes	Yes	Yes	Yes	Yes	Unclear	Yes	Yes	Yes	Yes	Yes	Yes	Yes	Yes	Yes	Yes	Yes	Yes	Yes	Yes	Yes	Yes	Yes	Yes	Yes
5. Were handling and pre-analytical procedures reported in sufficient detail and similar for the whole sample? / And, if differences in procedures were reported, was their effect on the results assessed?	Yes/No applied	Yes/No applied	Yes/No applied	Yes/No applied	Yes/No applied	Yes/No applied	Yes/No applied	Yes/No applied	Yes/No applied	Yes/No applied	Yes/No applied	Yes/No applied	Yes/No applied	Yes/No applied	Yes/No applied	Yes/No applied	Yes/No applied	Yes/No applied	Yes/No applied	Yes/No applied	Yes/No applied	Yes/No applied	Yes/No applied	Yes/No applied	Yes/No applied	Yes/No applied	Yes/No applied	Yes/No applied	Yes/No applied	Yes/No applied
7. Is the reference standard likely to correctly classify the target condition?	Yes	Yes	Yes	Yes	Yes	Yes	Yes	Yes	Yes	Yes	Yes	Yes	Yes	Yes	Yes	Yes	Yes	Yes	Yes	Unclear	Yes	Yes	Yes	Yes	Yes	Yes	Yes	Yes	Yes	Yes
15. Were uninterpretable/intermediate test results reported?	Yes	Yes	Yes	Yes	Yes	Yes*	Yes	Yes	Yes	Yes	Yes*	Yes	Yes	Yes	Yes	Yes	Yes	Yes	Yes	Yes	Yes	Yes	Yes	Yes	Yes	Yes	Yes	Yes	Yes	Yes
16. Is it likely that the presence of overfitting was avoided?	Yes	Yes	Yes	Yes	Yes	No	Yes	Yes	Yes	Yes	Yes	Yes	Yes	Yes	Yes	Yes	Yes	Yes	Yes	Yes	Yes	Yes	No	Yes	Yes	Yes	Yes	Yes	Yes	No
The specific items that covered the major domains for each block were selected from the QUADOMICS tool (Lumbreras et al. 2008). *Some results look difficult to interpretation

## Sheet: Block 2
SUPPLEMENTAL TABLE 1. QUADOMICS EVALUATION FOR STUDIES FOCUSED ON STUDYING THE DIFFERENTIAL RESPONSES OF OBESE AND NON-OBESE SUBJECTS TO DIETARY CHALLENGES (BLOCK 2)
AUTHOR (YEAR)	Badoud et al. (2015)	Geidenstam et al. (2014)	Baker et al. (2015)	Geidenstam et al. (2016)	Bak et al. (2018)
Item
1. Were selection criteria clearly described?	Yes	Yes	Yes	Yes	Yes
3. Was the type of sample fully described?	Yes	Yes	Yes	Yes	Yes
4. Were the procedures and timing of biological sample collection with respect to clinical factors described with enough detail?	Yes	Yes	Yes	Yes	Yes
4.1. Clinical and physiological factors	Yes	Yes	Yes	Yes	Yes
4.2. Diagnostic and treatment procedures.	Yes	Yes	Yes	Yes	Yes
5. Were handling and pre-analytical procedures reported in sufficient detail and similar for the whole sample? / And, if differences in procedures were reported, was their effect on the results assessed?	Yes/No applied	Yes/No applied	Yes/No applied	Yes/No applied	Yes/No applied
7. Is the reference standard likely to correctly classify the target condition?	Yes	Yes	Yes	Yes	Yes
15. Were uninterpretable/intermediate test results reported?	Yes*	Yes	Yes	Yes	Yes
16. Is it likely that the presence of overfitting was avoided?	Yes	Yes	Yes	Yes	Yes
The specific items that covered the major domains for each block were selected from the QUADOMICS tool (Lumbreras et al. 2008). *Results look difficult to interpretation

## Sheet: Block 3
SUPPLEMENTAL TABLE 1. QUADOMICS EVALUATION FOR STUDIES THAT USED METABOLOMICS TO PREDICT WEIGHT LOSS OR AIMED TO ASSESS THE EFFECTS OF WEIGHT LOSS INTERVENTIONS (BOTH HYPOCALORIC DIET PROGRAMMES AND EXERCISE INTERVENTIONS) ON THE METABOLOMIC PROFILES OF OVERWEIGHT OR OBESE HUMAN SUBJECTS (BLOCK 3)
AUTHOR (YEAR)	Geidenstam et al. (2017)	Stroeve et al. (2016)	Geidenstam et al. (2017b)	Perez-Cornago et al. (2013)	Almanza-Aguilera et al. (2018)	Zheng et al. (2016)	Zheng et al. (2016b)	Meucci et al. (2017)	Duft et al. (2017)	Munukka et al. (2018)	Leal-Witt et al. (2018)	Kang et al. (2018)	Palau-Rodriguez et al. (2019)	Mills et al. (2019)
Item
1. Were selection criteria clearly described?	Yes	yes	Yes	Yes	Yes	Yes	Yes	Yes	Yes	Yes	Yes	Yes	Yes	Yes
3. Was the type of sample fully described?	Yes	Yes	Yes	Yes	Yes	Yes	Yes	Yes	Yes	Yes	Yes	Yes	Yes	Yes
4. Were the procedures and timing of biological sample collection with respect to clinical factors described with enough detail?	Yes	Yes	Yes	Yes	Yes	Yes	Yes	Yes	Yes	Yes	Yes	Yes	Yes	Yes
4.1. Clinical and physiological factors	Yes	Yes	Yes	Yes	Yes	Yes	Yes	Yes	Yes	Yes	Yes	Yes	Yes	Yes
4.2. Diagnostic and treatment procedures.	Yes	Yes	Yes	Yes	Yes	Yes	Yes	Yes	Yes	Yes	Yes	Yes	Yes	Yes
5. Were handling and pre-analytical procedures reported in sufficient detail and similar for the whole sample? / And, if differences in procedures were reported, was their effect on the results assessed?	Yes/No applied	No/No applied	Yes/No applied	Unclear/No applied	Yes/No applied	Yes/No applied	Yes/No applied	Yes/No applied	Yes/No applied	Yes/No applied	Yes/No applied	Yes/No applied	Yes/No applied	Yes/No applied
7. Is the reference standard likely to correctly classify the target condition?	Yes	Yes	Yes	Unclear	Yes	Yes	Yes	Unclear	Yes	Yes	Yes	Yes	Yes	Yes
15. Were uninterpretable/intermediate test results reported?	Yes	Yes	Yes	Yes	Yes	Yes	Yes	Yes	Yes	Yes	Yes	Yes	Yes	Yes
16. Is it likely that the presence of overfitting was avoided?	Yes	Yes	Yes	No	Yes	Yes	Yes	Yes	Yes	Yes	No	Yes	Yes	Yes
The specific items that covered the major domains for each block were selected from the QUADOMICS tool (Lumbreras et al. 2008).

## Sheet: Block 4
SUPPLEMENTAL TABLE 1. QUADOMICS EVALUATION FOR STUDIES THAT ASSESSED THE EFFECTS OF SPECIFIC DIETARY PATTERNS OR DIETARY COMPOUNDS ON OBESITY-RELATED METABOLIC ALTERATIONS IN HUMANS (BLOCK 4)
AUTHOR (YEAR)	Nieman et al. (2012)	Nieman et al. (2012b)	Gu et al. (2013)	Kim et al. (2013)	Kim et al. (2017)	Romo-Hualde et al. (2018)	Xu et al. (2018)	Hernández-Alonso et al. (2019)	Hibberd et al. (2019)	Mayengbam et al. (2019)
Item
1. Were selection criteria clearly described?	Yes	Yes	Yes	Yes	Yes	Yes	Yes	Yes	Yes	Yes
3. Was the type of sample fully described?	Yes	Yes	Yes	Yes	Yes	Yes	Yes	Yes	Yes	Yes
4. Were the procedures and timing of biological sample collection with respect to clinical factors described with enough detail?	Yes	Yes	Yes	Yes	Yes	Yes	Yes	Yes	Yes	Yes
4.1. Clinical and physiological factors	Yes	Yes	Yes	Yes	Yes	Yes	Yes	Yes	Yes	Yes
4.2. Diagnostic and treatment procedures.	Yes	Yes	Yes	Yes	Yes	Yes	Yes	Yes	Yes	Yes
5. Were handling and pre-analytical procedures reported in sufficient detail and similar for the whole sample? / And, if differences in procedures were reported, was their effect on the results assessed?	Yes/No applied	Yes/No applied	Yes/No applied	Yes/No applied	Yes/No applied	Yes/No applied	Yes/No applied	Yes/No applied	Yes/No applied	Yes/No applied
7. Is the reference standard likely to correctly classify the target condition?	Yes	Yes	Yes	Yes	Yes	Yes	Yes	Yes	Yes	Yes#
15. Were uninterpretable/intermediate test results reported?	Yes	Yes	Yes	Yes	Yes	Yes	Yes	Yes	Yes	Yes
16. Is it likely that the presence of overfitting was avoided?	Yes	Yes	Yes	Yes	Yes	No	No	Yes	Yes	Yes
The specific items that covered the major domains for each block were selected from the QUADOMICS tool (Lumbreras et al. 2008). .#Simple comparisons
